# Supplementary material for: Overlapping upstream ORFs ending at c.125 lead to reduced Endoglin, contributing to Hereditary Hemorrhagic Telangiectasia
Source: Commun Biol. 2025 Jul 18;8:1072. doi: 10.1038/s42003-025-08461-6 (PMC12274349; doi:10.1038/s42003-025-08461-6)
Supplement: Supplementary file 5 — Supplementary Data 7 [file 42003_2025_8461_MOESM5_ESM.xlsx]

## Sheet: Feuil1
Supplementary Data 7. Raw data associated with main Figures 2 and 3 and Supplementary Figure 3.
Figure 2c
Experiment number	WT	c.-287C>A	c.-271G>T	c.-249C>G	c.-182C>A	c.-167C>A	c.-37G>T	c.-33A>G	c.-31G>T
1	100	61.0677441510749	4.71108754602723	8.31076168088549	11.8547817364775	76.6341021715978	229.41363282865	0	40.7001439335044
2	100	114.923419449351	9.48639606979794	5.87322173705669	4.38016542733613	6.78083020459286	251.036583385347	0	12.2517110858146
3	100	115.326827083491	18.6981778990021	7.45512181792953	16.0147097072803	44.4889946057161	237.617326772238	24.9623818518435	31.4865238637786
4	100	73.710436936547	8.38153136406014	12.235315153024	14.1171983751129	26.0796023255203	102.949755025558	3.9583520538891	13.5120994318869
5	100	109.065697668581	12.4434576960934	12.2243621363907	16.9261509230132	37.5348008785098	94.8234756890392	11.4964509810897	28.8562701167578
Figure 3b
Experiment number	WT	c.-76C>T
1	100	50.33885
2	100	50.06867
3	100	72.8559
4	100	73.66775
5	100	67.71626
6	100	38.32654
7	100	181.5157
8	100	57.18
9	100	68.7
10	100	111.376
11	100	51.4208
12	100	92.85886
Supp. Figure 3a
Experiment number	WT	c.-37C>T
1	100	229.4136
2	100	251.0366
3	100	237.6173
4	100	102.9498
5	100	94.82348
6	100	110.6332
7	100	64.35314
8	100	128.2771
9	100	132.5233
Supp. Figure 3b
Experiment number	WT	c.-287C>A	c.-271G>T	c.-249C>G	c.-182C>A	c.-167C>A	c.-37G>T	c.-33A>G	c.-31G>T
1	100	71.1603540922902	58.3708654741664	77.2518739634565	56.233849677371	162.086439009507	151.085848406365	23.7261405057635	247.668935452109
2	100	73.9129055922275	97.5360458456386	163.544133671788	154.377520781819	32.0629450293969	232.41377474728	103.076125758524	175.529084742924
3	100	110.358874891908	123.533575105692	91.5242650960509	133.135332842165	94.0178229767083	174.853989708589	219.744571664923	261.784208853751
4	100	83.8660271886771	65.1571223410856	71.1830318861968	85.398610420815	85.1704868067457	102.674488186452	92.0643254010708	70.6410671744401
5	100	91.7673844885621	77.9266416124189	78.3683234312151	84.0262309290888	102.125343961579	107.393113923217	128.611566713861	121.743304807102
Supp. Figure 3c
Experiment number	WT	c.-76C>T
1	100	70.4
2	100	129.1029
3	100	119.5177
4	100	72.53209
5	100	102.3621
6	100	78.08036
7	100	189.5014
8	100	151.06
9	100	279.34
10	100	105.3628
11	100	130.2519
12	100	146.0387
